# Supplementary material for: Overexpression of USP39 predicts poor prognosis and promotes tumorigenesis of prostate cancer via promoting EGFR mRNA maturation and transcription elongation
Source: Oncotarget. 2016 Mar 3;7(16):22016–30. doi: 10.18632/oncotarget.7882 (PMC5008341; doi:10.18632/oncotarget.7882)
Supplement: Supplementary file 2 [file oncotarget-07-22016-s002.xlsx]

## Sheet: Sheet1
No	A(Ca)	B（N）	Age	T-PSA（1）	IHC score(Ca)	IHC score(Normal)	GS	Capsular Invasion	SVI	PNI
22	536563-1	536563-2	66.8712	10.32ng/ml	++	+++	3+4	0	0	0
40	518497-1		45.811	148ng/ml	+++		4+4	1	0	1
14	519648-1	519648-2	78.4329	10.81ng/ml	++	+++	3+4	0	0	0
8	506298-1	506298-3	56.8849	＞100ng/ml	+++	++	4+3	0	0	1
35	548357-1	548357-4	58.526	15.70ng/ml	+++	++	3+4	0	0	0
41	523602-1		61.0712	6.33ng/ml	+++		4+5	1	1	0
9	508052-5		79.8027	6ng/ml	-~+		3+4	0	0	0
32	547130-4	547130-1	64.3151	30ng/ml	++	++	3+4	0	0	0
12	513825-1	513825-3	61.8164	31.953ng/ml	+++	++	3+4	0	0	0
44	528949-1	528949-4	61.989	5.46ng/ml	+++	++	4+3	1	0	1
30	545902-1	545902-4	62.4849	4.2ng/ml	++	++	4+3	0	0	0
25	540209-4	540209-1	70.5534	46.11ng/ml	++	+++	4+3	0	0	0
15	520575-3	520575-4	78.2658	10.3ng/ml	-~+	++	4+3	0	0	0
31	546490-4	546490-1	62.1205	49ng/ml	+++	-~+	4+3	0	0	0
17	522217-1		67.6521	8.62ng/ml	-~+		3+4	0	0	0
21	534007-1	534007-3	62.8192	23.648ng/ml	+++	+++	4+3	0	0	0
23	538673-2	538673-1	63.0219	8ng/ml	+++	++	4+3	0	0	0
36	551546-2	551546-3	63.5808	47ng/ml	+++	+++	4+4	0	0	0
46	544495-3	54495-2	64.3068	42.53ng/ml	+++	++	3+4	0	0	0
2	408985-4	408985-1	80.3425	53.18ng/ml	++	++	4+3	0	0	0
29	544773-4	544773-2	64.4521	27.5ng/ml	+++	++	4+4	0	1	0
19	525144-2	525144-1	64.5781	8.88ng/ml	+++	++	4+3	0	0	0
10	508919-1	508919-4	71.8247	54.9ng/ml	++	-~+	4+3	0	0	0
24	539782-3	539782-1	64.6329	11.14ng/ml	+++	++	3+4	0	0	0
38	554017-1	554017-3	65.5068	15.23ng/ml	+++	++	4+5	0	0	0
45	540997-4		67.6904	74.4ng/ml	+++		4+4	0	0	0
26	542401-1	542401-3	68.4685	39ng/ml	+++	++	4+3	0	0	0
4	479251-2	479251-3	73.1452	5ng/ml	++	+++	4+3	0	0	0
34	547531-3	547531-4	68.5123	33ng/ml	+++	++	3+4	1	1	1
48	558118-1	558118-4	78.7562	8.03ng/ml	++	-~+	3+4	0	0	0
43	524087-1		68.8466	26.35ng/ml	+++		4+3	0	1	1
18	523429-1	523429-2	70.5616	9.313ng/ml	+++	++	3+4	0	0	0
20	525774-1	525774-4	70.7836	58.7ng/ml	+++	+++	4+3	0	0	0
37	552001-4	552001-2	69.3342	22.41ng/ml	-~+	++	4+3	0	0	0
27	544022-3	544022-2	71.3342	9.06ng/ml	+++	++	3+4	0	0	0
39	506259-1		73.9863	57ng/ml	+++		3+4	0	0	0
7	505265-1	505265-3	75.7342	4.28ng/ml	+++	++	3+4	0	0	0
47	547120-1		75.9205	72ng/ml	+++		4+4	0	0	1
42	523812-1	523812-4	68.9616	8.47ng/ml	++	++	4+3	0	1	0
11	510017-1	510017-3	77.5863	20.52ng/ml	+++	++	3+4	0	0	0
16	521720-2	521720-1	79.6219	8.6ng/ml	+++	++	3+3	0	0	0
3	444633-1	444633-3	80.0466	64.41ng/ml	+++	++	4+3	0	1	0
5	503063-1	503063-3	81.6055	11.92ng/ml	+++	+++	3+4	0	0	0
28	544344-3	544344-4		9.06ng/ml	+++	++	4+4	0	0	1
13	519236-1	519236-3	57.3836	8.72ng/ml	++	+++	3+3	0	0	0
